# Supplementary material for: Relative contributions of public and domestic transmission domains in cholera outbreaks in displacement camps: an exploratory agent-based modeling study
Source: Epidemiol Infect. 2026 May 13;154:e97. doi: 10.1017/S0950268826101575 (PMC13366369; doi:10.1017/S0950268826101575)
Supplement: Jaber et al. supplementary material [file S0950268826101575sup001.zip]

Archive with 6 entries (6 files):
- Appendix_B.docx
- Appendix_C.docx
- Appendix_D.docx
- Appendix_A.docx
- Data.zip
- NetLogo.zip
